# Supplementary material for: Augmenting Around-Device Interaction by Geomagnetic Field Built-in Sensor Utilization
Source: Sensors (Basel). 2021 Apr 28;21(9):3087. doi: 10.3390/s21093087 (PMC8124763; doi:10.3390/s21093087)
Supplement: Supplementary file 1 [file sensors-21-03087-s001.zip]

Archive with 3 entries (3 files):
- curve_fitting.mp4
- nn.mp4
- text_entry.mp4
